# Supplementary material for: Genome-wide identification of heat shock factors and heat shock proteins in response to UV and high intensity light stress in lettuce
Source: BMC Plant Biol. 2021 Apr 17;21:185. doi: 10.1186/s12870-021-02959-x (PMC8053295; doi:10.1186/s12870-021-02959-x)
Supplement: Supplementary file 3 — Additional file 3: Table S3. Orthogroups among Hsfs and Hsps genes in A. thaliana and L. sativa. [file 12870_2021_2959_MOESM3_ESM.xlsx]

## Sheet: Sheet1
Orthogroup	Genes
OG0000137	LsHsp70-17 LsHsp70-18 LsHsp70-19 LsHsp70-20 LsHsp70-23 LsHsp70-37 LsHsp70-38 LsHsp70-39 LsHsp70-40 LsHsp70-41 LsHsp70-42 LsHsp70-43 LsHsp70-44 LsHsp70-45 LsHsp70-46
OG0000283	LsHsp70-3 LsHsp70-1 LsHsp70-2 LsHsp70-7 LsHsp70-8 LsHsp70-10 LsHsp70-11 LsHsp70-12 LsHsp70-6 LsHsp70-5 LsHsp70-4 LsHsp70-9
OG0000334	LsHsp70-30 LsHsp70-31 LsHsp70-32 LsHsp70-33 LsHsp70-34 LsHsp70-29
OG0000521	AtCpn60-1 LsCpn60-1
OG0000540	AtHsp70-16 LsHsp70SSE-2 LsHsp70SSE-3 LsHsp70SSE-9 LsHsp70SSE-8 LsHsp70SSE-7 LsHsp70SSE-6
OG0000969	AtHsp18.1-CI LsHsp23.8-CI LsHsp18.9-CI LsHsp18.0-CI LsHsp18.4-CI LsHsp20.6-CI LsHsp17.9-CI
OG0001170	AtHsp17.6B-CI AtHsp17.6A-CI AtHsp17.8-CI LsHsp17.8-CI LsHsp17.7-CI LsHsp17.6-CI
OG0001291	AtHsp70-15 HSP91 LsHsp70SSE-4 LsHsp70SSE-5
OG0001372	AtHsp17.4-CIII LsHsp20.7-CIII LsHsp17.8-CIII
OG0001920	AtHsfA4a AtHsfA4c LsHsfA4a LsHsfA4b LsHsfA4c
OG0002170	AtHsfA1b AtHsfA1e LsHsfA1a LsHsfA1b
OG0002296	AtHsp90-2 AtHsp90-3 AtHsp90-4 LsHsp90-2b LsHsp90-2a
OG0002336	AtCpn60α2 LsCpn60α2
OG0002353	LsHsp18.4A-CII LsHsp18.4B-CII LsHsp18.3B-CII LsHsp18.3A-CII LsHsp18.2-CII
OG0002426	LsHsp70-13
OG0003184	AtHsp23.6-M AtHsp23.5-M LsHsp24.4-M LsHsp24.6-M
OG0003699	AtHsfC1 LsHsfC1c LsHsfC1f LsHsfC1g
OG0003834	AtHsfA6b LsHsfA7a LsHsfA7b LsHsfA7c
OG0004302	LsHsfC1a LsHsfC1b LsHsfC1d LsHsfC1e
OG0004327	LsHsp70-14 LsHsp70-21
OG0005332	AtmtHsc70-2 LsmtHsc70-1
OG0005357	AtcpHsc70-1 AtcpHsc70-2 LscpHsc70-1
OG0005405	AtHsp15.4-CIV LsHsp19.2-CIV LsHsp15.6-CIV
OG0005481	AtHsfB1 LsHsfB1a LsHsfB1b
OG0005767	AtCpn60β1 AtCpn60β2 LsCpn60β1
OG0005774	AtCpn60-9 LsCpn60-9a
OG0005938	AtHsfB4 LsHsfB4a LsHsfB4b
OG0006619	AtHsp90-6 LsHsp90-6
OG0007531	AtHsfB2a LsHsfB2a LsHsfB2c
OG0007585	AtHsfA3 LsHsfA3
OG0007827	LsHsp70-16
OG0007875	LsHsp11.8-CI
OG0007935	LscpHsc70-3
OG0008363	AtHsp90-5 LsHsp90-5
OG0008685	AtHsfB3 LsHsfB3b
OG0008907	AtCpn60α1 LsCpn60α1
OG0008957	AtClpB4 LsClpB4
OG0009026	AtHsfA2 LsHsfA2
OG0009127	AtHsp70t-2 LsHsp70t-1
OG0009433	AtHsp25.4-P LsHsp26.1-P
OG0009911	AtHsp90-7 LsHsp90-7
OG0010091	AtHsp70-17 LsHsp70SSE-1
OG0010136	AtHsp22.0-ER LsHsp23.2-ER
OG0010178	AtHsfA5 LsHsfA5
OG0010454	AtCpn60β4 LsCpn60β3
OG0010733	AtHsfA8 LsHsfA8
OG0010934	AtHsp14.2-P
OG0011523	AtClpB1 LsClpB1
OG0011655	AtHsp70b LsHsp70-22
OG0011691	AtHsp17.6C-CI AtHsp17.4-CI
OG0011892	AtHsp26.5-M LsHsp25.1-M
OG0012088	AtHsfA7a AtHsfA7b
OG0012179	AtHsp70 LsHsp70-28
OG0012520	AtCpn60-5 LsCpn60-5a
OG0013041	AtHsp60-1 LsHsp60-1
OG0013103	AtCpn60-6 LsCpn60-6
OG0013171	AtCpn60-8 LsCpn60-8
OG0013566	AtClpD LsClpD
OG0013624	AtCpn60-4 LsCpn60-4b
OG0013758	AtHsp15.7-PX LsHsp15.6-PX
OG0013786	AtClpC1 LsClpC1
OG0013818	AtHsp17.6-CII AtHsp17.7-CII
OG0014088	AtBiP2 LsBiP2
OG0014206	AtClpB3 LsClpB3
OG0014635	AtHsp90-1 LsHsp90-1a
OG0014676	AtHsp21.7-CV LsHsp22.0-CV
OG0014749	AtCpn60-2 LsCpn60-2
OG0014760	AtCpn60-7 LsCpn60-7a
OG0014951	LsmtHsc70-2
OG0015011	LsHsfB5b LsHsfB5c
OG0015281	LsHsp21.8-ER LsHsp37.6-ER
OG0015670	LsHsp60-2
OG0015682	LscpHsc70-2
OG0016062	AtHsp18.5-CVI
OG0016287	AtHsp60-2
OG0016936	AtClpB2
OG0017169	AtHsfB2b
OG0017215	AtmtHsc70-1
OG0017381	AtHsfA1a
OG0017551	AtHsp70t-1
OG0018143	AtBiP3
OG0018413	AtHsfA1d
OG0018902	AtHsp60-3
OG0018910	AtCpn60-3
OG0018911	AtHsp70-3
OG0019249	AtClpC2
OG0019547	AtHsfA6a
OG0019891	AtBiP1
OG0019967	AtCpn60β3
OG0020004	AtHsfA9
OG0020216	AtHsc70-1
OG0020324	AtHsp70-2
OG0020693	LsHsp19.8-CII
OG0021045	LsHsfB2b
OG0021479	LsHsp70-35
OG0021491	LsHsp70-47
OG0021528	LsHsp70-36
OG0021976	LsClpC2
OG0022350	LsHsfB3a
OG0022445	LsClpB2
OG0023158	LsBiP1
OG0023279	LsCpn60-4a
OG0023306	LsHsp60-3
OG0023887	LsCpn60-9b
OG0024040	LsHsp70-27
OG0024043	LsHsp26.6-P
OG0024062	LsHsp70-24
OG0024069	LsHsp90-1b
OG0024088	LsHsp70-25
OG0024459	LsCpn60-5b
OG0024521	LsHsp70-26
OG0024567	LsCpn60α4
OG0024650	LsHsp18.5-CI
OG0024827	LsHsp70-15
OG0025102	LsCpn60α3
OG0025143	LsClpC3
OG0025508	LsHsfA6
OG0025511	LsHsp17.4-CI
OG0025526	LsCpn60-7b
OG0025539	LsCpn60β2
OG0025901	LsHsfB5a
