# Supplementary material for: Genome-wide identification of heat shock factors and heat shock proteins in response to UV and high intensity light stress in lettuce
Source: BMC Plant Biol. 2021 Apr 17;21:185. doi: 10.1186/s12870-021-02959-x (PMC8053295; doi:10.1186/s12870-021-02959-x)
Supplement: Supplementary file 5 — Additional file 5: Table S5. dS peaks calculated using the γ-MYN method. [file 12870_2021_2959_MOESM5_ESM.xlsx]

## Sheet: Sheet1
Duplicate 1	Duplicate 2	dN	dS	dN/dS	P-Value (fisher)	WGT peak
LsHsp70-2	LsHsp70-3	0.0888142	0.191069	0.464827	1.43645e-05	N
LsHsp70-34	LsHsp70-37	0.208926	2.54275	0.0821654	6.12969e-56	N
LsCpn60α1	LsCpn60α3	0.185036	1.01428	0.18243	4.8481e-38	N
LsCpn60-4a	LsCpn60-4b	0.020552	1.59452	0.0128892	2.4916e-122	Y
LsHsp19.2-CIV	LsHsp15.6-CIV	0.113015	1.43136	0.0789564	2.44593e-20	Y
LsHsfA7a	LsHsfA7c	0.228165	1.10453	0.206571	7.80845e-20	N
LsHsp90-1a	LsHsp90-1b	0.023843	1.09209	0.0218325	1.33597e-153	N
LsHsp70-24	LsHsp70-47	0.0346291	1.35957	0.0254706	8.05051e-156	Y
LsHsfC1c	LsHsfC1g	0.279261	2.08311	0.13406	5.51209e-21	N
LsHsp70-15	LsHsp70-47	0.0660917	4.60536	0.014351	2.67845e-192	N
LsHsfC1f	LsHsfC1g	0.223888	2.10151	0.106536	4.35949e-26	N
LsHsfB1a	LsHsfB1b	0.216917	0.970688	0.223467	7.90928e-17	N
LsHsp17.8-CI	LsHsp17.7-CI	0.0436058	1.09405	0.0398571	9.72848e-30	N
LsHsp70-35	LsHsp70-47	0.0547486	4.55879	0.0120095	8.41638e-245	N
LsHsfB4a	LsHsfB4b	0.123817	1.26507	0.0978735	4.54161e-42	N
LsHsp70-24	LsHsp70-35	0.0664926	3.72417	0.0178543	4.98184e-193	N
LsHsp70-24	LsHsp70-28	0.0526229	2.78323	0.0189071	8.95479e-194	N
LsClpC1	LsClpC3	0.0239138	0.644967	0.0370776	1.31763e-141	N
LsmtHsc70-1	LsmtHsc70-2	0.0378295	1.10883	0.0341165	9.01781e-136	N
LsHsp70-31	LsHsp70-40	0.229956	1.33095	0.172776	1.72275e-38	Y
LsHsfA1a	LsHsfA1b	0.264848	1.57989	0.167637	4.99509e-31	Y
LsHsfA4b	LsHsfA4c	0.220057	2.56025	0.0859516	1.22257e-29	N
LsHsp70-28	LsHsp70-35	0.0193712	2.67146	0.00725116	1.60493e-218	N
LsHsfC1c	LsHsfC1f	0.199187	1.8367	0.108449	2.4684e-32	N
LsHsp70SSE-2	LsHsp70SSE-6	0.30174	1.37636	0.21923	2.65611e-48	Y
LsHsfB2a	LsHsfB2c	0.158544	1.16879	0.135648	3.60015e-34	N
