# Supplementary material for: Genome-wide identification of heat shock factors and heat shock proteins in response to UV and high intensity light stress in lettuce
Source: BMC Plant Biol. 2021 Apr 17;21:185. doi: 10.1186/s12870-021-02959-x (PMC8053295; doi:10.1186/s12870-021-02959-x)
Supplement: Supplementary file 6 — Additional file 6: Table S6. Tandem and segmental duplication of lettuce Hsf and Hsp genes. [file 12870_2021_2959_MOESM6_ESM.xlsx]

## Sheet: Table S5. Tandem and segmental
Duplication type	Gene1	Gene2	Gene3
Tandem	LsHsp70-8	LsHsp70-9
Tandem	LsHsp70-10	LsHsp70-11
Tandem	LsHsp70-9	LsHsp70-10
Tandem	LsHsp70-4	LsHsp70-5
Tandem	LsHsp18.0-CI	LsHsp18.9-CI
Tandem	LsHsp18.4-CI	LsHsp18.0-CI
Tandem	LsCpn60α3	LsCpn60α4
Tandem	LsHsp70-19	LsHsp70-20
Tandem	LsBiP1	LsBiP2
Tandem	LsHsp70SSE-8	LsHsp70SSE-9
Tandem	LsHsp70SSE-7	LsHsp70SSE-8
Tandem	LsHsfB5b	LsHsfB5c
Tandem	LsHsp18.4A-CII	LsHsp18.2-CII
Tandem	LsHsp18.3B-CII	LsHsp18.4B-CII
Tandem	LsHsp18.3A-CII	LsHsp18.3B-CII
Tandem	LsHsp18.2-CII	LsHsp18.3A-CII
Tandem	LsHsp70-29	LsHsp70-30
Tandem	LsHsp70-33	LsHsp70-34
Tandem	LsHsp17.7-CI	LsHsp17.6-CI
Tandem	LsHsp70-27	LsHsp70-28
Tandem	LsHsp70-37	LsHsp70-38
Tandem	LsHsp70-41	LsHsp70-42
Tandem	LsHsp70-42	LsHsp70-43
Tandem	LsHsp70-44	LsHsp70-45
Tandem	LsHsp70-45	LsHsp70-46
Tandem	LsHsp21.8-ER	LsHsp37.6-ER
Tandem	LsHsp90-2a	LsHsp90-2b
WGD or segmental	LsHsfB4a	LsHsfB4b
WGD or segmental	LsClpC1	LsClpC3
WGD or segmental	LsCpn60-4a	LsCpn60-4b
WGD or segmental	LsCpn60α1	LsCpn60α3
WGD or segmental	LsHsp70-2	LsHsp70-3
WGD or segmental	LsHsp90-1a	LsHsp90-1b
WGD or segmental	LsHsfB2a	LsHsfB2c
WGD or segmental	LsHsfA1a	LsHsfA1b
WGD or segmental	LsHsfB1a	LsHsfB1b
WGD or segmental	LsHsp19.2-CIV	LsHsp15.6-CIV
WGD or segmental	LsHsp70SSE-2	LsHsp70SSE-6
WGD or segmental	LsHsfC1c	LsHsfC1f	LsHsfC1g
WGD or segmental	LsmtHsc70-1	LsmtHsc70-2
WGD or segmental	LsHsp17.8-CI	LsHsp17.7-CI
WGD or segmental	LsHsfA7a	LsHsfA7c
WGD or segmental	LsHsp70-25	LsHsp70-35
WGD or segmental	LsHsp70-29	LsHsp70-37
WGD or segmental	LsHsp70-32	LsHsp70-40
WGD or segmental	LsHsp70-47	LsHsp70-15	LsHsp70-24
