# Supplementary material for: Genome-wide identification of heat shock factors and heat shock proteins in response to UV and high intensity light stress in lettuce
Source: BMC Plant Biol. 2021 Apr 17;21:185. doi: 10.1186/s12870-021-02959-x (PMC8053295; doi:10.1186/s12870-021-02959-x)
Supplement: Supplementary file 8 — Additional file 8: Table S8. List of primers used in RT-qPCR analysis. [file 12870_2021_2959_MOESM8_ESM.xlsx]

## Sheet: Sheet1
Supplemental table S6. Primers used in the qRT-PCR analysis
Gene name	Forward primer (5'-3')	Reverse primer (5'-3')
LsTUB	TAGGCGTGTGAGTGAGCAGT	AACCCTCGTACTCTGCCTCTT
LsHsfA1a	CTCCAGCTTTGTTCGACAGC	AGCAGGTGTTTTTGGCCTCT
LsHsfA2	TACGCACACAGGGAACAAGA	TCAACAGGGGTCGCAAGAAA
LsHsfA4b	GAGATGGGGTGGTGGTAGGT	TCACCACCCGGATTCTCAGT
LsHsfA4c	AGAATCCTGGTGGTTCGACG	GTGCCCCATTTGATCTGCAA
LsHsfA5	GCCAGAGTCCCGGAAAAGAA	TTAACCCTCGTCTGAGCAGC
LsHsfA6	TTCAGCTTTTGCAGCATCTCG	GGTCGAGTTCTTCGGTGCTTA
LsHsfA7b	TGAGGGGGCATAGGGACAAT	TCCAACTTCCACACAAGGTTGA
LsHsfA7c	TCTCCAGCTTCATCAGACAGC	ATATGCCTTTGGCCCCTCAA
LsHsfB1a	CCAGCTTTGTTCGTCAGCTT	TAGGTCCTTCCGACCTCGTT
LsHsfB2a	GCCTGGAGGAGACGTGAAAT	TGACCGTTGACATTGCCTCA
LsHsfB2c	ATAGGTGTGAAACGGGCGAG	CCCTTTGCGGTATCATCCGA
LsHsfB4a	TAGAGGAGGCAACTCCGTGA	ATATGCGCCAACTCCGACAT
LsHsfC1a	AAAGCAAGCACAAGAACAAGGG	TGGAGGATCTGGAGAGTGTATGT
LsHsfC1c	ACCCCTCGATTTCTCCCAAC	CTCAAAAACCACTCGTTCGCA
LsHsp17.7-CI	GGTGAGAGGAGTGTTGAGAAAG	CGAATTCTCCGGCAACCTAA
LsHsp17.8-CI	GAAATCAAGGTGGAGGTGGAG	GTTCCACACGATGCCAAGTA
LsHsp17.9-CI	CTGAAGAAAGAGGAGGTGAAGG	GCCACTTGTCGTTCTTCTCT
LsHsp18.0-CI	CACGTTTTCAAGGCGGACATACC	CCGCTTATCTGCAACACCCTT
LsHsp18.5-CI	TTGAGGACGATCGAGTGCTG	AACTTCCCGCTGCTTCTCTC
LsHsp18.9-CI	CAAGGCGGAAGAGAAGAAGC	GCATATTCATTCCGGCCCAA
LsHsp18.2-CII	GGGTTTTGATTCGCCGCTT	ATAAGCGCGAGTAGGTCCGATA
LsHsp18.4B-CII	TTTCGTTGCCGGAAAATGCT	CGGTAGTTTCTCCACCGTGA
LsHsp17.8-CIII	ACCTCCTCGGAAGCTGATGA	CTGTCAACACCCCGTTTTCG
LsHsp22.0-CV	ACCCATGTGTGGATTGGCTT	TCCACACCCCACTAATCTCCA
LsHsp23.2-ER	GCTGTGAACGGTCGTATGGA	CAAGCCTCGCATTCACCTTG
LsHsp37.6-ER	TCCATTGAAACTGATGACGCC	CTGGATGATGGTGGTGGTTCT
LsHsp24.4-M	TGGGGAATCCGCTTATGTCG	TCTTCCTTTGCGTCCCATCC
LsHsp26.1-P	ATGCGTCAAATGCTGGACAC	AATGTTCCAGGCCGTACCAG
LsHsp15.6-PX	GAGTCGAGGGTGTTGGGTTT	CGGCAAAACCACCGTCAAAA
LsCpn60-1	TGCAGACTCGGGTGCAAAG	GTTCACAGAAGTGCAGAGCC
LsCpn60-2	GGGCAGGGATAGTTGCACTT	GTCCAGCCCATCCAAGAACA
LsCpn60-4a	AGGCATCGAAAAGTGGCCTTA	ATTTTGTGCCAAGGTTCGGG
LsCpn60-4b	AGACGTCCATTGAAGCAGCA	CCAGGTGCTTGCCTCTTCTT
LsCpn60-5a	GGCTAAGTTGCGTGCGTATC	CCGTACCCTTCACCAAGTCC
LsCpn60-7a	TGATTGCTAGGCTTCGTGCT	CCCAACTCCGCCATATCTCC
LsCpn60-9b	TTGCAGAGAACAGCGGTCTG	GTCGTTTGTGCCAGCATCAT
LsCpn60α3	CCTCAAGGTCGCTGCCATTA	CCAAGCTGCTCGACCGATAA
LsCpn60α4	GGAGCTGGAAAAGAGAGCCC	GGCATCAGCAATCATGGCAC
LsCpn60β1	GGGTGGTGTTGCTGTCATTC	CACCACCCACAACAACTCCT
LsCpn60β3	CTCTATCTGTTGCACCTCCAT	AGCCATTGATGTGATTGGGTTC
LsHsp60-1	GCCCCTGGTTTTGGAGAGAA	TCCCTAGCATTTCTGGTGCC
LsHsp70-1	ATCTGACGAAGCGGTTGCAT	CACCAAGTGAAAGTGGGACG
LsHsp70-4	TAGCCATGACAAGCAGAGGC	CGTCATCGTCACGTTCATGC
LsHsp70-9	GTAGCAATCCATGATGGCTCCTTAT	TTTCCTTCTTGGCAGGTATTGAG
LsHsp70-11	GGTAAGAGTGGTCTTTGCCGT	AAGCCTCTGCTTGTCATTGGTG
LsHsp70-15	GCTGGCCTCAATGTAATGCG	CCCTGAGGAGGATGCCTTTT
LsHsp70-16	ACTCATGTGCTGGTGTCTGG	CGCTTAACATCCTCTCCTACCA
LsHsp70-19	TCTTGGTGGGAAATCGTGGT	CAACTCCTTTTGGAGCCGGG
LsHsp70-20	CAAGGTGAAAGAGCCAAGTCG	CAACTCGTTTTGGAGCCGGG
LsHsp70-23	ACTATGGCACAGCCTGGAAG	TGTGCTCTAGCCACTTGCTC
LsHsp70-25	AGTGGCGATGAATCCGACAA	GGCCGGGAGTGACCTTAAAA
LsHsp70-28	TTGCTAGGATGTACCAGGGC	CTTCGATCTTTGGTCCGGCG
LsHsp70-32	GCACTAGGAAGGTTGAAAGTTGC	TCGAGTTCTATCGGTGCTTCTG
LsHsp70-34	AAATGTGGGAGGTGGAGCAC	GATGGTGTTGTTCGATTGCCT
LsHsp70-35	GGTTTGGAGACTGCTGGAGG	CAGGCTGGTTGTCCGAGTAG
LsHsp70-39	GGCTCCAAGAGGAGTTACCC	TCTCCGATGTGACTGTGAGG
LsHsp70-47	CTTCAGCGGGAAGGAGCTTT	CTTTTCGTTACCTTCGCCGC
LsHsp70t-1	ATGCCGGGAGAACAGAATCC	AGAACATCCGCAGTCAACCC
LsBiP1	TCGTCTTAATCGGTTGCCTATC	CCAACACACGAGTAGGTAGTTC
LsBiP2	GGCCGAGAAGGAGGAGTATG	ATCTTCCGTTGACTCAGCTCC
LsmtHsc70-1	ACACTGCTGACACGACCATT	CGCCTTCCTTAACTCAGCCA
LsmtHsc70-2	CCTCTCATCTGCGTCTTTATCC	TGAGCTGAAAGGTCTGGAAAG
LscpHsc70-1	GCGGGAGATGTGAGTGATATT	CTCGGGAGAGTTGTGTTTCTT
LscpHsc70-3	GAGAAGGTGGAGGCCAAACT	TCCTGGTTAAGTGCTGCCAT
LsHsp70SSE-1	GCATCTGCGACTCCAGCTTA	GTGCTCGCAACCTTGTCTTG
LsHsp70SSE-4	CAGCAGGGGTCACTTCCAAA	GCCTACATGCCCTGTCGATT
LsHsp70SSE-5	AAGCAGAGGCACTTGACAGG	CTTGTGGCTCACCTTCCTGG
LsHsp70SSE-6	AACCCACTGATTCCACCCAG	TTCTGCTCAATGCCCCTGTT
LsHsp90-1a	ATGATTGGACAGTTCGGTGTAG	CCCAGATGTATTGCTCGTCAT
LsHsp90-2a/2b	GAGTGAAGACGAGAAGCAGAAG	TGTCTCCCAACACATCCTTTATC
LsHsp90-5	AGCAAAAAGGGCTGTGGAGT	GCCACCGCCATCATCTCATA
LsHsp90-7	GCTTTGATGGAGAGTGGATTTATG	CAGCCGCATCCTTACTAATACT
LsClpB1	GCAGAGATGAATGGGGAGGA	CGCCATTTGCATTTGTGTTCA
LsClpB3	GAGGCTGAGTTGGCTCTGTT	ACGTTCCGCTTGTTGGATCT
LsClpB4	ACCCGCATACGCTCAATCAA	TTCCGCAGCACGGTTTAGAT
LsClpC2	GCCATTGCAGAAGGTCTTGC	TCCCCTCGGTATTTTGTGCC
LsClpD	CACAAAAGCCCTTGCTGCTT	TCCCACCTTCACCATACCCT
